# Supplementary material for: Self-Perceived Health among Migrants Seen in Médecins du Monde Free Clinics in Europe: Impact of Length of Stay and Wealth of Country of Origin on Migrants’ Health
Source: Int J Environ Res Public Health. 2019 Dec 4;16(24):4878. doi: 10.3390/ijerph16244878 (PMC6950051; doi:10.3390/ijerph16244878)
Supplement: Supplementary file 1 [file ijerph-16-04878-s001.zip]

Archive with 9 entries (8 files):
- IJERPH 2019 - 12 - 02/
- IJERPH 2019 - 12 - 02/Full Results Interactions Phy S5.odt
- IJERPH 2019 - 12 - 02/Full Results Interactions Psy S6.odt
- IJERPH 2019 - 12 - 02/Result Sensitivity Analysis Phy Interactions S7.odt
- IJERPH 2019 - 12 - 02/Result Sensitivity Analysis Psy Interactions S8.odt
- IJERPH 2019 - 12 - 02/SA - Men - Mental Health S4.odt
- IJERPH 2019 - 12 - 02/SA - Men - Physical Health S2.odt
- IJERPH 2019 - 12 - 02/SA - Women - Mental Health S3.odt
- IJERPH 2019 - 12 - 02/SA - Women - Physical Health S1.odt
