# Supplementary material for: Self-Perceived Health among Migrants Seen in Médecins du Monde Free Clinics in Europe: Impact of Length of Stay and Wealth of Country of Origin on Migrants’ Health
Source: Int J Environ Res Public Health. 2019 Dec 4;16(24):4878. doi: 10.3390/ijerph16244878 (PMC6950051; doi:10.3390/ijerph16244878)
Supplement: Supplementary file 1 [file ijerph-16-04878-s001.zip › IJERPH 2019 - 12 - 02/Full Results Interactions Phy S5.odt]

Table S5 Full Results for Physical SPH with and without interaction.

Physical Health

Female
Male

No interaction
Interaction
No interaction
Interaction
Age group


1st quartile [18;28[
Ref.
Ref.
Ref.
Ref.
2nd quartile [28;34[
1.05 [0.59; 1.87]
1.05 [0.58; 1.88]
0.91 [0.59; 1.40]
0.91 [0.59; 1.40]
3rd quartile [34;44[
0.63 [0.35; 1.15]
0.64 [0.35; 1.16]
0.62 [0.40; 0.97]*
0.62 [0.40; 0.97]*
4th quartile [44;85]
0.65 [0.35; 1.21]
0.65 [0.35; 1.21]
0.63 [0.37; 1.10]
0.63 [0.37; 1.10]
Surveyed Countries


Germany
Ref.
Ref.
Ref.
Ref.
Switzerland
5.56 [0.73; 42.37]
6.10 [0.80; 46.32]
1.15 [0.27; 4.82]
1.15 [0.27; 4.84]
Spain
0.55 [0.14; 2.12]
0.60 [0.15; 2.31]
2.18 [0.72; 6.57]
2.19 [0.72; 6.67]
Turkey
0.91 [0.19; 4.37]
0.97 [0.20; 4.70]
1.64 [0.42; 6.50]
1.65 [0.42; 6.52]
United Kingdom
0.39 [0.09; 1.68]
0.40 [0.09; 1.75]
0.63 [0.16; 2.48]
0.63 [0.16; 2.50]
Region of Origin


Middle East
Ref.
Ref.
Ref.
Ref.
Africa
3.47 [0.87; 13.78]
3.64 [0.92; 14.36]
1.37 [0.57; 3.29]
1.37 [0.57; 3.29]
America
7.65 [1.56; 37.47]*
8.14 [1.67; 39.64]*
0.74 [0.22; 2.43]
0.73 [0.22; 2.43]
Asia
3.06 [0.68; 13.70]
3.48 [0.78; 15.57]
1.99 [0.77; 5.12]
1.99 [0.77; 5.12]
Europe
2.38 [0.45; 12.50]
2.37 [0.45; 12.41]
1.55 [0.43; 5.61]
1.55 [0.43; 5.60]
Maghreb
3.94 [0.73; 21.18]
4.29 [0.80; 22.88]
1.73 [0.59; 5.10]
1.73 [0.59; 5.10]
Immigration Status


Residence permit
Ref.
Ref.
Ref.
Ref.
Undocumented
0.86 [0.55; 1.36]
0.88 [0.56; 1.39]
0.89 [0.61; 1.31]
0.89 [0.61; 1.31]
Asylum Seeker
0.68 [0.42; 1.10]
0.69 [0.43; 1.13]
0.56 [0.36; 0.86]*
0.56 [0.36; 0.86]*
Housing conditions


Instable
Ref.
Ref.
Ref.
Ref.
Stable
1.76 [1.15; 2.69]*
1.77 [1.16; 2.71]*
1.27 [0.90; 1.81]
1.27 [0.90; 1.81]
Income satisfaction


Not Enough
Ref.
Ref.
Ref.
Ref.
Enough
1.36 [0.74; 2.53]
1.35 [0.73; 2.50]
0.94 [0.44; 1.98]
0.94 [0.44; 1.98]
Job


No
Ref.
Ref.
Ref.
Ref.
Yes
1.37 [0.86; 2.17]
1.39 [0.87; 2.21]
1.90 [1.30; 2.76]*
1.90 [1.30; 2.76]*
Insurance coverage


Yes
Ref.
Ref.
Ref.
Ref.
No
1.44 [0.58; 3.59]
1.42 [0.57; 3.53]
0.67 [0.29; 1.54]
0.67 [0.29; 1.54]
Length of Stay and Human Development Index


Human Development Index above 0.5
1.94 [1.06; 3.56]*
5.96 [1.61; 22.06]*
1.41 [0.93; 2.13]
1.46 [0.61; 3.49]
LOS <3 months
1.96 [1.05; 3.65]*
4.72 [1.48; 15.06]*
0.79 [0.50; 1.25]
0.81 [0.37; 1.76]
Interaction 

0.26 [0.07; 1.01]

0.96 [0.37; 2.47]
AIC
669.98
667.57
937.37
939.36
BIC
761.57
763.52
1035.05
1041.69
Log Likelihood
-313.99
-311.79
-447.68
-447.68
Deviance
627.98
623.57
895.37
895.36
Num. obs.
579
579
774
774
* 1 outside the confidence interval
Statistical models
