# Supplementary material for: Self-Perceived Health among Migrants Seen in Médecins du Monde Free Clinics in Europe: Impact of Length of Stay and Wealth of Country of Origin on Migrants’ Health
Source: Int J Environ Res Public Health. 2019 Dec 4;16(24):4878. doi: 10.3390/ijerph16244878 (PMC6950051; doi:10.3390/ijerph16244878)
Supplement: Supplementary file 1 [file ijerph-16-04878-s001.zip › IJERPH 2019 - 12 - 02/Full Results Interactions Psy S6.odt]

Table S6 Full Results for Mental SPH with and without interaction.

Mental Health

Female
Male

No interaction
Interaction
No interaction
Interaction
Age group


1st quartile [18;28[
Ref
Ref
Ref
Ref
2nd quartile [28;34[
0.52 [0.27; 1.03]
0.52 [0.27; 1.03]
0.89 [0.50; 1.56]
0.88 [0.50; 1.55]
3rd quartile [34;44[
0.63 [0.34; 1.16]
0.63 [0.34; 1.16]
1.02 [0.58; 1.77]
1.01 [0.58; 1.75]
4th quartile [44;85]
0.59 [0.32; 1.10]
0.59 [0.31; 1.09]
0.85 [0.47; 1.54]
0.84 [0.46; 1.53]
Surveyed Countries


Germany
Ref
Ref
Ref
Ref
Switzerland
4.66 [0.60; 36.39]
4.60 [0.59; 35.67]
2.49 [0.54; 11.59]
2.57 [0.55; 11.99]
Spain
0.77 [0.22; 2.73]
0.78 [0.22; 2.77]
2.74 [0.77; 9.67]
2.89 [0.81; 10.36]
Turkey
0.08 [0.02; 0.39]*
0.08 [0.02; 0.39]*
0.10 [0.02; 0.50]*
0.11 [0.02; 0.51]*
United Kingdom
0.31 [0.08; 1.25]
0.31 [0.08; 1.24]
0.89 [0.20; 3.95]
0.92 [0.21; 4.12]
Region of Origin


Middle East
Ref
Ref
Ref
Ref
Africa
2.29 [0.51; 10.27]
2.40 [0.53; 10.85]
0.91 [0.36; 2.30]
0.88 [0.35; 2.25]
America
2.76 [0.53; 14.31]
2.92 [0.56; 15.29]
0.47 [0.14; 1.63]
0.45 [0.13; 1.58]
Asia
3.98 [0.85; 18.57]
4.34 [0.91; 20.69]
1.73 [0.72; 4.18]
1.72 [0.71; 4.16]
Europe
2.51 [0.49; 12.93]
2.60 [0.50; 13.50]
0.91 [0.25; 3.33]
0.90 [0.25; 3.29]
Maghreb
3.47 [0.61; 19.67]
3.73 [0.65; 21.45]
0.99 [0.33; 3.00]
0.96 [0.32; 2.92]
Immigration Status


Residence permit
Ref
Ref
Ref
Ref
Undocumented
0.78 [0.49; 1.24]
0.79 [0.49; 1.26]
0.70 [0.46; 1.09]
0.71 [0.46; 1.09]
Asylum Seeker
0.75 [0.45; 1.25]
0.76 [0.45; 1.27]
0.54 [0.32; 0.91]*
0.54 [0.32; 0.91]*
Housing conditions


Instable
Ref
Ref
Ref
Ref
Stable
1.98 [1.25; 3.13]*
1.97 [1.25; 3.11]*
1.62 [1.06; 2.47]*
1.61 [1.06; 2.46]*
Income satisfaction


Not Enough
Ref
Ref
Ref
Ref
Enough
1.20 [0.67; 2.17]
1.20 [0.67; 2.17]
0.44 [0.20; 0.96]*
0.44 [0.20; 0.95]*
Job


No
Ref
Ref
Ref
Ref
Yes
1.53 [0.92; 2.54]
1.53 [0.92; 2.54]
2.10 [1.30; 3.41]*
2.12 [1.31; 3.45]*
Insurance coverage


Yes
Ref
Ref
Ref
Ref
No
1.78 [0.75; 4.24]
1.77 [0.74; 4.23]
1.63 [0.71; 3.74]
1.63 [0.71; 3.76]
Length of Stay and Human Development Index


Human Development Index above 0.5
0.90 [0.41; 1.97]
1.29 [0.35; 4.72]
1.02 [0.55; 1.88]
1.38 [0.41; 4.64]
LOS <3 months
0.73 [0.39; 1.38]
1.00 [0.33; 3.00]
0.75 [0.41; 1.36]
0.98 [0.32; 2.96]
Interaction 

0.62 [0.16; 2.35]

0.68 [0.18; 2.54]
AIC
610.54
612.02
698.89
700.55
BIC
702.09
707.93
796.52
802.83
Log Likelihood
-284.27
-284.01
-328.45
-328.28
Deviance
568.54
568.02
656.89
656.55
Num. obs.
578
578
772
772
* 1 outside the confidence interval
Statistical models
