# Supplementary material for: Self-Perceived Health among Migrants Seen in Médecins du Monde Free Clinics in Europe: Impact of Length of Stay and Wealth of Country of Origin on Migrants’ Health
Source: Int J Environ Res Public Health. 2019 Dec 4;16(24):4878. doi: 10.3390/ijerph16244878 (PMC6950051; doi:10.3390/ijerph16244878)
Supplement: Supplementary file 1 [file ijerph-16-04878-s001.zip › IJERPH 2019 - 12 - 02/Result Sensitivity Analysis Phy Interactions S7.odt]

Table S7 Sensitivity analysis for Physical SPH, interactions using different cut-off points for Human Development Index.

Physical Self-Perceived Health

Females
Males

Model 1
Model 2
Model 3
Model 4
Model 5
Model 6
Model 7
Model 8


2nd quartile [28;34[
1.05
1.05
1.09
1.13
0.91
0.91
0.88
0.90

[0.59; 1.87]
[0.58; 1.88]
[0.61; 1.96]
[0.63; 2.03]
[0.59; 1.40]
[0.59; 1.40]
[0.58; 1.36]
[0.58; 1.37]
3rd quartile [34;44[
0.63
0.64
0.66
0.68
0.62*
0.62*
0.60*
0.61*

[0.35; 1.15]
[0.35; 1.16]
[0.36; 1.20]
[0.37; 1.24]
[0.40; 0.97]
[0.40; 0.97]
[0.38; 0.94]
[0.39; 0.95]
4th quartile [44;85]
0.65
0.65
0.67
0.71
0.63
0.63
0.63
0.64

[0.35; 1.21]
[0.35; 1.21]
[0.36; 1.27]
[0.38; 1.34]
[0.37; 1.10]
[0.37; 1.10]
[0.36; 1.10]
[0.37; 1.11]
Switzerland
5.56
6.10
6.36
6.83
1.15
1.15
1.02
0.92

[0.73; 42.37]
[0.80; 46.32]
[0.79; 50.96]
[0.83; 56.21]
[0.27; 4.82]
[0.27; 4.84]
[0.24; 4.30]
[0.21; 3.97]
Spain
0.55
0.60
0.66
0.78
2.18
2.19
1.63
1.55

[0.14; 2.12]
[0.15; 2.31]
[0.17; 2.60]
[0.19; 3.24]
[0.72; 6.57]
[0.72; 6.67]
[0.52; 5.10]
[0.48; 4.97]
Turkey
0.91
0.97
0.96
1.07
1.64
1.65
1.39
1.28

[0.19; 4.37]
[0.20; 4.70]
[0.20; 4.71]
[0.21; 5.39]
[0.42; 6.50]
[0.42; 6.52]
[0.35; 5.54]
[0.31; 5.19]
United Kingdom
0.39
0.40
0.42
0.47
0.63
0.63
0.53
0.51

[0.09; 1.68]
[0.09; 1.75]
[0.10; 1.88]
[0.10; 2.16]
[0.16; 2.48]
[0.16; 2.50]
[0.13; 2.11]
[0.13; 2.05]
Africa
3.47
3.64
3.52
2.81
1.37
1.37
1.26
1.26

[0.87; 13.78]
[0.92; 14.36]
[0.86; 14.41]
[0.73; 10.87]
[0.57; 3.29]
[0.57; 3.29]
[0.53; 3.00]
[0.53; 2.98]
America
7.65*
8.14*
6.09*
6.10*
0.74
0.73
1.08
1.13

[1.56; 37.47]
[1.67; 39.64]
[1.12; 33.03]
[1.17; 31.81]
[0.22; 2.43]
[0.22; 2.43]
[0.29; 4.02]
[0.31; 4.13]
Asia
3.06
3.48
3.08
3.27
1.99
1.99
2.34
2.27

[0.68; 13.70]
[0.78; 15.57]
[0.65; 14.70]
[0.74; 14.42]
[0.77; 5.12]
[0.77; 5.12]
[0.88; 6.20]
[0.89; 5.83]
Europe
2.38
2.37
1.75
1.30
1.55
1.55
2.05
2.44

[0.45; 12.50]
[0.45; 12.41]
[0.30; 10.16]
[0.21; 8.26]
[0.43; 5.61]
[0.43; 5.60]
[0.51; 8.21]
[0.58; 10.23]
Maghreb
3.94
4.29
3.16
3.81
1.73
1.73
2.42
2.29

[0.73; 21.18]
[0.80; 22.88]
[0.53; 18.79]
[0.71; 20.52]
[0.59; 5.10]
[0.59; 5.10]
[0.73; 8.01]
[0.76; 6.92]
Undocumented
0.86
0.88
0.86
0.92
0.89
0.89
0.90
0.90

[0.55; 1.36]
[0.56; 1.39]
[0.54; 1.35]
[0.58; 1.45]
[0.61; 1.31]
[0.61; 1.31]
[0.61; 1.32]
[0.61; 1.31]
Asylum Seeker
0.68
0.69
0.63
0.65
0.56*
0.56*
0.53*
0.53*

[0.42; 1.10]
[0.43; 1.13]
[0.39; 1.02]
[0.40; 1.05]
[0.36; 0.86]
[0.36; 0.86]
[0.34; 0.82]
[0.34; 0.81]
Stable Accomodation
1.76*
1.77*
1.73*
1.78*
1.27
1.27
1.31
1.30

[1.15; 2.69]
[1.16; 2.71]
[1.13; 2.65]
[1.16; 2.71]
[0.90; 1.81]
[0.90; 1.81]
[0.92; 1.86]
[0.92; 1.85]
Income satisfaction Enough
1.36
1.35
1.46
1.49
0.94
0.94
0.95
0.94

[0.74; 2.53]
[0.73; 2.50]
[0.79; 2.72]
[0.80; 2.78]
[0.44; 1.98]
[0.44; 1.98]
[0.45; 2.01]
[0.44; 1.99]
Job
1.37
1.39
1.30
1.34
1.90*
1.90*
1.86*
1.86*

[0.86; 2.17]
[0.87; 2.21]
[0.82; 2.05]
[0.85; 2.13]
[1.30; 2.76]
[1.30; 2.76]
[1.28; 2.71]
[1.28; 2.70]
Not Covered
1.44
1.42
1.43
1.43
0.67
0.67
0.64
0.67

[0.58; 3.59]
[0.57; 3.53]
[0.57; 3.57]
[0.57; 3.55]
[0.29; 1.54]
[0.29; 1.54]
[0.28; 1.49]
[0.29; 1.56]
Effect of wealthy origin vs poor origin HDI cut at 0.5
1.94*
5.96*


1.41
1.46


[1.06; 3.56]
[1.65; 21.49]


[0.93; 2.13]
[0.62; 3.43]


Effect of stays longer than 3 months vs stays shorter than 3 months when women are from poorer countries
1.96*
4.72*
2.94*
2.78*
0.79
0.81
0.57*
0.65
[1.05; 3.65]
[1.51; 14.72]
[1.35; 6.39]
[1.38; 5.6]
[0.50; 1.25]
[0.38; 1.73]
[0.35; 0.95]
[0.4; 1.05]
Effect of stays longer than 3 months vs stays shorter than 3 months when women are from rich countries (HDI cut 0.5)

1.22


0.77


[0.59; 2.55]


[0.45; 1.35]


Effect of wealthy origin vs poor origin HDI cut at 0.6


4.71*


0.28*


[1.1; 20.25]


[0.09; 0.94]

Effect of stays longer than 3 months vs stays shorter than 3 months when women are from rich countries (HDI cut 0.6)


0.92


2.09


[0.34; 2.48]


[0.77; 5.69]

Effect of wealthy origin vs poor origin HDI cut at 0.7


8.48*


0.26*


[1.78; 40.45]


[0.07; 1.07]
Effect of stays longer than 3 months vs stays shorter than 3 months when women are from rich countries (HDI cut 0.7)


0.38


2.09


[0.09; 1.55]


[0.56; 7.86]
AIC
669.98
667.57
672.28
669.45
937.37
939.36
936.38
938.14
BIC
761.57
763.52
768.23
765.40
1035.05
1041.69
1038.71
1040.47
Log Likelihood
-313.99
-311.79
-314.14
-312.72
-447.68
-447.68
-446.19
-447.07
Deviance
627.98
623.57
628.28
625.45
895.37
895.36
892.38
894.14
Num. obs.
579
579
579
579
774
774
774
774
* 1 outside the confidence interval
Statistical models
