# Supplementary material for: Self-Perceived Health among Migrants Seen in Médecins du Monde Free Clinics in Europe: Impact of Length of Stay and Wealth of Country of Origin on Migrants’ Health
Source: Int J Environ Res Public Health. 2019 Dec 4;16(24):4878. doi: 10.3390/ijerph16244878 (PMC6950051; doi:10.3390/ijerph16244878)
Supplement: Supplementary file 1 [file ijerph-16-04878-s001.zip › IJERPH 2019 - 12 - 02/Result Sensitivity Analysis Psy Interactions S8.odt]

Table S8 Sensitivity analysis for Mental SPH, interactions using different cut-off points for Human Development Index. 

Mental Self-Perceived Health

Females
Males

Model 1
Model 2
Model 3
Model 4
Model 5
Model 6
Model 7
Model 8


0.52
0.52
0.53
0.55
0.89
0.88
0.89
0.88
2nd quartile [28;34[
[0.27; 1.03]
[0.27; 1.03]
[0.27; 1.05]
[0.28; 1.10]
[0.50; 1.56]
[0.50; 1.55]
[0.50; 1.57]
[0.50; 1.56]

0.63
0.63
0.62
0.65
1.02
1.01
1.02
1.02
3rd quartile [34;44[
[0.34; 1.16]
[0.34; 1.16]
[0.34; 1.16]
[0.35; 1.20]
[0.58; 1.77]
[0.58; 1.75]
[0.58; 1.77]
[0.58; 1.77]

0.59
0.59
0.59
0.63
0.85
0.84
0.85
0.85
4th quartile [44;85]
[0.32; 1.10]
[0.31; 1.09]
[0.32; 1.11]
[0.34; 1.19]
[0.47; 1.54]
[0.46; 1.53]
[0.47; 1.55]
[0.47; 1.55]

4.66
4.60
5.03
5.52
2.49
2.57
2.55
2.37
Switzerland
[0.60; 36.39]
[0.59; 35.67]
[0.62; 40.67]
[0.66; 46.51]
[0.54; 11.59]
[0.55; 11.99]
[0.54; 12.00]
[0.49; 11.41]

0.77
0.78
0.84
0.98
2.74
2.89
2.81
2.55
Spain
[0.22; 2.73]
[0.22; 2.77]
[0.23; 3.03]
[0.26; 3.68]
[0.77; 9.67]
[0.81; 10.36]
[0.77; 10.23]
[0.68; 9.56]

0.08*
0.08*
0.09*
0.10*
0.10*
0.11*
0.11*
0.10*
Turkey
[0.02; 0.39]
[0.02; 0.39]
[0.02; 0.42]
[0.02; 0.48]
[0.02; 0.50]
[0.02; 0.51]
[0.02; 0.52]
[0.02; 0.49]

0.31
0.31
0.33
0.36
0.89
0.92
0.90
0.85
United Kingdom
[0.08; 1.25]
[0.08; 1.24]
[0.08; 1.32]
[0.09; 1.50]
[0.20; 3.95]
[0.21; 4.12]
[0.20; 4.05]
[0.19; 3.90]

2.29
2.40
2.71
2.26
0.91
0.88
0.90
0.90
Africa
[0.51; 10.27]
[0.53; 10.85]
[0.58; 12.67]
[0.53; 9.66]
[0.36; 2.30]
[0.35; 2.25]
[0.36; 2.21]
[0.37; 2.23]

2.76
2.92
2.43
2.43
0.47
0.45
0.48
0.52
America
[0.53; 14.31]
[0.56; 15.29]
[0.45; 13.27]
[0.45; 12.97]
[0.14; 1.63]
[0.13; 1.58]
[0.12; 1.88]
[0.14; 1.99]

3.98
4.34
3.81
3.62
1.73
1.72
1.77
1.75
Asia
[0.85; 18.57]
[0.91; 20.69]
[0.80; 18.13]
[0.80; 16.30]
[0.72; 4.18]
[0.71; 4.16]
[0.71; 4.40]
[0.73; 4.16]

2.51
2.60
2.16
1.84
0.91
0.90
0.94
1.02
Europe
[0.49; 12.93]
[0.50; 13.50]
[0.40; 11.74]
[0.31; 10.79]
[0.25; 3.33]
[0.25; 3.29]
[0.23; 3.84]
[0.24; 4.30]

3.47
3.73
3.09
3.07
0.99
0.96
1.01
1.04
Maghreb
[0.61; 19.67]
[0.65; 21.45]
[0.51; 18.61]
[0.55; 17.12]
[0.33; 3.00]
[0.32; 2.92]
[0.29; 3.50]
[0.34; 3.21]

0.78
0.79
0.77
0.80
0.70
0.71
0.71
0.71
Undocumented
[0.49; 1.24]
[0.49; 1.26]
[0.48; 1.23]
[0.50; 1.28]
[0.46; 1.09]
[0.46; 1.09]
[0.46; 1.09]
[0.46; 1.09]

0.75
0.76
0.76
0.78
0.54*
0.54*
0.54*
0.54*
Asylum Seeker
[0.45; 1.25]
[0.45; 1.27]
[0.46; 1.27]
[0.47; 1.31]
[0.32; 0.91]
[0.32; 0.91]
[0.32; 0.91]
[0.32; 0.90]

1.98*
1.97*
1.95*
2.00*
1.62*
1.61*
1.62*
1.63*
Stable Accomodation
[1.25; 3.13]
[1.25; 3.11]
[1.23; 3.09]
[1.26; 3.18]
[1.06; 2.47]
[1.06; 2.46]
[1.06; 2.47]
[1.07; 2.49]

1.20
1.20
1.23
1.24
0.44*
0.44*
0.44*
0.44*
Income satisfaction Enough
[0.67; 2.17]
[0.67; 2.17]
[0.68; 2.22]
[0.69; 2.24]
[0.20; 0.96]
[0.20; 0.95]
[0.20; 0.96]
[0.20; 0.96]

1.53
1.53
1.50
1.50
2.10*
2.12*
2.11*
2.11*
Job
[0.92; 2.54]
[0.92; 2.54]
[0.90; 2.49]
[0.90; 2.50]
[1.30; 3.41]
[1.31; 3.45]
[1.30; 3.42]
[1.30; 3.42]

1.78
1.77
1.82
1.83
1.63
1.63
1.63
1.63
Not Covered
[0.75; 4.24]
[0.74; 4.23]
[0.76; 4.34]
[0.76; 4.36]
[0.71; 3.74]
[0.71; 3.76]
[0.71; 3.75]
[0.71; 3.75]

0.90
1.29


1.02
1.38


Effect of stays longer than 3 months vs stays shorter than 3 months when women are from poorer countries
[0.41; 1.97]
[0.36; 4.6]


[0.55; 1.88]
[0.42; 4.53]


0.73
1.00
0.86
0.98
0.75
0.98
0.79
0.72
Effect of stays longer than 3 months vs stays shorter than 3 months when women are from rich countries (HDI cut 0.5)
[0.39; 1.38]
[0.34; 2.94]
[0.38; 1.93]
[0.48; 2]
[0.41; 1.36]
[0.33; 2.89]
[0.39; 1.61]
[0.38; 1.36]

Effect of wealthy origin vs poor origin HDI cut at 0.6

0.62


0.67


[0.29; 1.33]


[0.33; 1.34]


Effect of stays longer than 3 months vs stays shorter than 3 months when women are from rich countries (HDI cut 0.6)


1.86


1.08


[0.47; 7.4]


[0.3; 3.9]


Effect of wealthy origin vs poor origin HDI cut at 0.7


0.54


0.68


[0.2; 1.45]


[0.26; 1.84]


Effect of stays longer than 3 months vs stays shorter than 3 months when women are from rich countries (HDI cut 0.7)


4.11


0.74


[0.86; 19.58]


[0.17; 3.31]


0.20


0.90


[0.05; 0.84]


[0.23; 3.58]
AIC
610.54
612.02
611.83
608.45
698.89
700.55
700.82
700.71
BIC
702.09
707.93
707.75
704.36
796.52
802.83
803.10
802.99
Log Likelihood
-284.27
-284.01
-283.92
-282.22
-328.45
-328.28
-328.41
-328.35
Deviance
568.54
568.02
567.83
564.45
656.89
656.55
656.82
656.71
Num. obs.
578
578
578
578
772
772
772
772
* 1 outside the confidence interval
Statistical models
