# Supplementary material for: Self-Perceived Health among Migrants Seen in Médecins du Monde Free Clinics in Europe: Impact of Length of Stay and Wealth of Country of Origin on Migrants’ Health
Source: Int J Environ Res Public Health. 2019 Dec 4;16(24):4878. doi: 10.3390/ijerph16244878 (PMC6950051; doi:10.3390/ijerph16244878)
Supplement: Supplementary file 1 [file ijerph-16-04878-s001.zip › IJERPH 2019 - 12 - 02/SA - Men - Mental Health S4.odt]

Table S4 Men Mental Health
Sensitivity analysis for mental SPH, for men; SA1 shows results for Length of Stay (LOS) below and above 3 months; SA2 show results for LOS below 3 months, below 10 years and above 3 months, above 10 years; SA3 shows results for LOS below 3 months, below 5 years and above 3 months, above 5 years; Finally, SA4 shows results for LOS below 3 months, below 5 years and above 3 months, above 5 years and below 10 years, above 10 years. 

Mental Health

Men

SA 1
SA 2
SA 3
SA 4
Age group


1st quartile [18;28[
Ref
Ref
Ref
Ref
2nd quartile [28;34[
0.91 [0.52; 1.58]
0.90 [0.52; 1.58]
0.96 [0.55; 1.69]
0.96 [0.55; 1.69]
3rd quartile [34;44[
0.98 [0.57; 1.70]
0.97 [0.55; 1.69]
1.08 [0.61; 1.92]
1.06 [0.60; 1.89]
4th quartile [44;85]
0.80 [0.44; 1.45]
0.79 [0.43; 1.45]
0.89 [0.48; 1.64]
0.86 [0.47; 1.60]
Surveyed Countries


Germany
Ref
Ref
Ref
Ref
Switzerland
3.41 [0.77; 17.04]
3.47 [0.77; 17.53]
3.10 [0.69; 15.55]
3.26 [0.72; 16.47]
Spain
3.15 [0.97; 12.52]
3.17 [0.98; 12.64]
3.25 [1.00; 12.91]
3.39 [1.04; 13.58]*
Turkey
0.12 [0.03; 0.63]*
0.13 [0.03; 0.65]*
0.11 [0.02; 0.55]*
0.11 [0.02; 0.58]*
United Kingdom
1.00 [0.24; 4.76]
1.01 [0.24; 4.83]
0.97 [0.23; 4.65]
1.01 [0.24; 4.86]
Region of Origin


Middle East
Ref
Ref
Ref
Ref
Africa
0.84 [0.35; 2.10]
0.84 [0.35; 2.09]
0.82 [0.35; 2.06]
0.81 [0.34; 2.03]
America
0.44 [0.13; 1.51]
0.45 [0.13; 1.53]
0.42 [0.12; 1.45]
0.43 [0.13; 1.47]
Asia
1.59 [0.70; 3.86]
1.60 [0.70; 3.88]
1.51 [0.66; 3.68]
1.51 [0.65; 3.69]
Europe
0.72 [0.19; 2.62]
0.73 [0.19; 2.64]
0.68 [0.18; 2.48]
0.68 [0.18; 2.49]
Maghreb
0.88 [0.30; 2.64]
0.87 [0.29; 2.64]
0.89 [0.30; 2.69]
0.88 [0.30; 2.66]
Housing conditions


Instable
Ref
Ref
Ref
Ref
Stable
1.61 [1.06; 2.44]*
1.61 [1.06; 2.45]*
1.57 [1.04; 2.39]*
1.58 [1.04; 2.41]*
Income satisfaction


Not Enough
Ref
Ref
Ref
Ref
Enough
0.44 [0.20; 0.92]*
0.44 [0.20; 0.92]*
0.47 [0.21; 0.99]*
0.47 [0.21; 0.98]*
Job


No
Ref
Ref
Ref
Ref
Yes
2.11 [1.32; 3.40]*
2.11 [1.32; 3.40]*
2.16 [1.35; 3.49]*
2.15 [1.34; 3.48]*
Insurance coverage


Yes
Ref
Ref
Ref
Ref
No
1.62 [0.74; 3.81]
1.61 [0.74; 3.80]
1.67 [0.76; 3.96]
1.67 [0.76; 3.97]
Immigration Status


Residence permit
Ref
Ref
Ref
Ref
Undocumented
0.44 [0.24; 0.79]*
0.44 [0.24; 0.80]*
0.41 [0.22; 0.75]*
0.41 [0.23; 0.76]*
Asylum Seeker
0.34 [0.18; 0.63]*
0.34 [0.18; 0.63]*
0.32 [0.17; 0.60]*
0.32 [0.17; 0.61]*
Length of Stay


Sensitivity Analysis 1


Length of Stay below 3 months
Ref


Length of Stay above 3 months
0.80 [0.45; 1.45]


Sensitivity Analysis 2


Length of Stay below 3 months

Ref


Length of Stay between 3months and 10 years

0.79 [0.44; 1.44]


Length of Stay above 10 years

0.85 [0.38; 1.93]


Sensitivity Analysis 3


Length of Stay below 3 months


Ref

Length of Stay between 3 months and 5 years


0.88 [0.49; 1.63]

Length of Stay above 5 years


0.63 [0.32; 1.26]

Sensitivity Analysis 4


Length of Stay below 3 months


1.80 [0.86; 3.76]
Length of Stay above three months and Below five years


1.58 [0.90; 2.81]
Length of Stay above 5 years and less than 10 years


Ref
Length of Stay Above 10 years


1.40 [0.68; 2.90]
AIC
692.16
694.11
692.41
693.57
BIC
785.14
791.74
790.04
795.85
Log Likelihood
-326.08
-326.05
-325.21
-324.79
Deviance
652.16
652.11
650.41
649.57
Num. obs.
772
772
772
772
