# Supplementary material for: Self-Perceived Health among Migrants Seen in Médecins du Monde Free Clinics in Europe: Impact of Length of Stay and Wealth of Country of Origin on Migrants’ Health
Source: Int J Environ Res Public Health. 2019 Dec 4;16(24):4878. doi: 10.3390/ijerph16244878 (PMC6950051; doi:10.3390/ijerph16244878)
Supplement: Supplementary file 1 [file ijerph-16-04878-s001.zip › IJERPH 2019 - 12 - 02/SA - Men - Physical Health S2.odt]

Table S2 Men Physical Health 
Sensitivity analysis for physical SPH, for men; SA1 shows results for Length of Stay (LOS) below and above 3 months; SA2 show results for LOS below 3 months, below 10 years and above 3 months, above 10 years; SA3 shows results for LOS below 3 months, below 5 years and above 3 months, above 5 years; Finally, SA4 shows results for LOS below 3 months, below 5 years and above 3 months, above 5 years and below 10 years, above 10 years.

Physical Health

Men

SA 1
SA 2
SA 3
SA 4
Age group


1st quartile [18;28[
Ref
Ref
Ref
Ref
2nd quartile [28;34[
0.90 [0.59; 1.37]
0.91 [0.60; 1.38]
0.92 [0.60; 1.40]
0.92 [0.60; 1.40]
3rd quartile [34;44[
0.62 [0.40; 0.96]*
0.63 [0.41; 0.98]*
0.64 [0.41; 1.00]*
0.64 [0.41; 1.00]
4th quartile [44;85]
0.63 [0.37; 1.08]
0.66 [0.38; 1.13]
0.65 [0.38; 1.13]
0.66 [0.38; 1.15]
Surveyed Countries


Germany
Ref
Ref
Ref
Ref
Switzerland
1.17 [0.28; 4.90]
1.11 [0.26; 4.68]
1.12 [0.27; 4.71]
1.09 [0.26; 4.62]
Spain
2.10 [0.74; 6.62]
2.07 [0.73; 6.54]
2.14 [0.75; 6.76]
2.10 [0.73; 6.65]
Turkey
1.63 [0.43; 6.52]
1.53 [0.40; 6.18]
1.54 [0.40; 6.24]
1.50 [0.39; 6.10]
United Kingdom
0.61 [0.16; 2.44]
0.60 [0.16; 2.38]
0.61 [0.16; 2.43]
0.60 [0.16; 2.39]
Region of Origin


Middle East
Ref
Ref
Ref
Ref
Africa
1.21 [0.54; 2.95]
1.22 [0.54; 2.96]
1.20 [0.53; 2.92]
1.21 [0.53; 2.94]
America
0.77 [0.24; 2.49]
0.74 [0.23; 2.43]
0.75 [0.23; 2.44]
0.74 [0.23; 2.41]
Asia
2.22 [0.92; 5.84]
2.19 [0.91; 5.78]
2.16 [0.89; 5.73]
2.17 [0.89; 5.73]
Europe
1.80 [0.51; 6.46]
1.78 [0.50; 6.36]
1.77 [0.50; 6.33]
1.76 [0.49; 6.31]
Maghreb
1.91 [0.67; 5.65]
1.91 [0.67; 5.65]
1.92 [0.68; 5.68]
1.91 [0.67; 5.67]
Housing conditions


Instable
Ref
Ref
Ref
Ref
Stable
1.30 [0.92; 1.83]
1.29 [0.91; 1.82]
1.29 [0.91; 1.82]
1.29 [0.91; 1.82]
Income satisfaction


Not Enough
Ref
Ref
Ref
Ref
Enough
0.95 [0.45; 1.96]
0.97 [0.45; 2.00]
0.98 [0.46; 2.04]
0.98 [0.46; 2.04]
Job


No
Ref
Ref
Ref
Ref
Yes
1.81 [1.26; 2.61]*
1.82 [1.27; 2.63]*
1.82 [1.26; 2.62]*
1.82 [1.27; 2.63]*
Insurance coverage


Yes
Ref
Ref
Ref
Ref
No
0.64 [0.29; 1.51]
0.65 [0.29; 1.52]
0.65 [0.29; 1.53]
0.65 [0.29; 1.53]
Immigration Status


Residence permit
Ref
Ref
Ref
Ref
Undocumented
1.11 [0.69; 1.82]
1.09 [0.67; 1.78]
1.09 [0.67; 1.78]
1.08 [0.66; 1.77]
Asylum Seeker
0.60 [0.35; 1.02]
0.59 [0.35; 1.01]
0.59 [0.35; 1.01]
0.59 [0.34; 1.00]
Length of Stay


Sensitivity Analysis 1


Length of Stay below 3 months
Ref


Length of Stay above 3 months
0.72 [0.46; 1.14]


Sensitivity Analysis 2


Length of Stay below 3 months

Ref


Length of Stay between 3months and 10 years

0.74 [0.47; 1.16]


Length of Stay above 10 years

0.57 [0.25; 1.23]


Sensitivity Analysis 3


Length of Stay below 3 months


Ref

Length of Stay between 3 months and 5 years


0.75 [0.47; 1.19]

Length of Stay above 5 years


0.63 [0.35; 1.16]

Sensitivity Analysis 4


Length of Stay below 3 months


1.47 [0.77; 2.86]
Length of Stay above three months and Below five years


1.10 [0.63; 1.95]
Length of Stay above 5 years and less than 10 years


Ref
Length of Stay Above 10 years


0.82 [0.36; 1.77]
AIC
938.23
939.68
939.83
941.57
BIC
1031.26
1037.36
1037.51
1043.90
Log Likelihood
-449.11
-448.84
-448.91
-448.78
Deviance
898.23
897.68
897.83
897.57
Num. obs.
774
774
774
774
