# Supplementary material for: Self-Perceived Health among Migrants Seen in Médecins du Monde Free Clinics in Europe: Impact of Length of Stay and Wealth of Country of Origin on Migrants’ Health
Source: Int J Environ Res Public Health. 2019 Dec 4;16(24):4878. doi: 10.3390/ijerph16244878 (PMC6950051; doi:10.3390/ijerph16244878)
Supplement: Supplementary file 1 [file ijerph-16-04878-s001.zip › IJERPH 2019 - 12 - 02/SA - Women - Mental Health S3.odt]

Table S3 Women Mental Health
Sensitivity analysis for mental SPH, for women; SA1 shows results for Length of Stay (LOS) below and above 3 months; SA2 show results for LOS below 3 months, below 10 years and above 3 months, above 10 years; SA3 shows results for LOS below 3 months, below 5 years and above 3 months, above 5 years; Finally, SA4 shows results for LOS below 3 months, below 5 years and above 3 months, above 5 years and below 10 years, above 10 years.


Mental Health

Women

SA 1
SA 2
SA 3
SA 4
Age group


1st quartile [18;28[
Ref
Ref
Ref
Ref
2nd quartile [28;34[
0.52 [0.27; 1.00]
0.51 [0.26; 0.99]*
0.52 [0.26; 1.00]
0.52 [0.26; 1.01]
3rd quartile [34;44[
0.63 [0.34; 1.15]
0.64 [0.35; 1.16]
0.63 [0.34; 1.15]
0.63 [0.34; 1.15]
4th quartile [44;85]
0.59 [0.32; 1.09]
0.62 [0.33; 1.15]
0.59 [0.31; 1.10]
0.60 [0.32; 1.13]
Surveyed Countries


Germany
Ref
Ref
Ref
Ref
Switzerland
4.85 [0.68; 45.03]
4.88 [0.68; 45.35]
4.84 [0.67; 44.95]
4.87 [0.68; 45.29]
Spain
0.74 [0.21; 2.61]
0.73 [0.21; 2.57]
0.74 [0.21; 2.62]
0.72 [0.20; 2.56]
Turkey
0.08 [0.02; 0.38]*
0.08 [0.02; 0.38]*
0.08 [0.02; 0.38]*
0.08 [0.02; 0.37]*
United Kingdom
0.31 [0.08; 1.19]
0.31 [0.08; 1.21]
0.30 [0.08; 1.20]
0.30 [0.07; 1.19]
Region of Origin


Middle East
Ref
Ref
Ref
Ref
Africa
2.22 [0.59; 11.38]
2.24 [0.60; 11.51]
2.20 [0.59; 11.35]
2.20 [0.59; 11.31]
America
2.49 [0.55; 14.41]
2.51 [0.55; 14.57]
2.48 [0.55; 14.38]
2.55 [0.56; 14.78]
Asia
3.57 [0.90; 19.05]
3.55 [0.90; 18.92]
3.55 [0.89; 18.99]
3.49 [0.88; 18.67]
Europe
2.32 [0.51; 13.27]
2.37 [0.52; 13.52]
2.31 [0.50; 13.24]
2.34 [0.51; 13.36]
Maghreb
3.39 [0.67; 21.43]
3.59 [0.70; 22.73]
3.38 [0.66; 21.36]
3.50 [0.68; 22.20]
Housing conditions


Instable
Ref
Ref
Ref
Ref
Stable
1.96 [1.26; 3.08]*
1.96 [1.26; 3.09]*
1.96 [1.26; 3.08]*
1.95 [1.25; 3.07]*
Income satisfaction


Not Enough
Ref
Ref
Ref
Ref
Enough
1.22 [0.69; 2.17]
1.21 [0.68; 2.15]
1.22 [0.69; 2.17]
1.20 [0.67; 2.14]
Job


No
Ref
Ref
Ref
Ref
Yes
1.47 [0.90; 2.40]
1.49 [0.91; 2.43]
1.46 [0.89; 2.41]
1.46 [0.89; 2.40]
Insurance coverage


Yes
Ref
Ref
Ref
Ref
No
1.79 [0.80; 4.46]
1.79 [0.80; 4.47]
1.80 [0.79; 4.52]
1.84 [0.81; 4.63]
Immigration Status


Residence permit
Ref
Ref
Ref
Ref
Undocumented
0.91 [0.50; 1.68]
0.90 [0.49; 1.67]
0.92 [0.50; 1.71]
0.91 [0.49; 1.69]
Asylum Seeker
0.73 [0.39; 1.40]
0.72 [0.38; 1.38]
0.73 [0.39; 1.41]
0.71 [0.37; 1.37]
Length of Stay


Sensitivity Analysis 1


Length of Stay below 3 months
Ref


Length of Stay above 3 months
0.70 [0.38; 1.33]


Sensitivity Analysis 2


Length of Stay below 3 months

Ref


Length of Stay between 3months and 10 years

0.74 [0.40; 1.40]


Length of Stay above 10 years

0.56 [0.22; 1.37]


Sensitivity Analysis 3


Length of Stay below 3 months


Ref

Length of Stay between 3 months and 5 years


0.70 [0.37; 1.34]

Length of Stay above 5 years


0.72 [0.35; 1.49]

Sensitivity Analysis 4


Length of Stay below 3 months


1.26 [0.59; 2.68]
Length of Stay above three months and Below five years


0.89 [0.52; 1.53]
Length of Stay above 5 years and less than 10 years


Ref
Length of Stay Above 10 years


0.71 [0.31; 1.53]
AIC
609.68
611.75
611.67
612.90
BIC
696.87
703.34
703.22
708.81
Log Likelihood
-284.84
-284.87
-284.83
-284.45
Deviance
569.68
569.75
569.67
568.90
Num. obs.
578
579
578
578
