# Supplementary material for: Self-Perceived Health among Migrants Seen in Médecins du Monde Free Clinics in Europe: Impact of Length of Stay and Wealth of Country of Origin on Migrants’ Health
Source: Int J Environ Res Public Health. 2019 Dec 4;16(24):4878. doi: 10.3390/ijerph16244878 (PMC6950051; doi:10.3390/ijerph16244878)
Supplement: Supplementary file 1 [file ijerph-16-04878-s001.zip › IJERPH 2019 - 12 - 02/SA - Women - Physical Health S1.odt]

Table S1 Women Physical Health 
Sensitivity analysis for physical SPH, for women; SA1 shows results for Length of Stay (LOS) below and above 3 months; SA2 show results for LOS below 3 months, below 10 years and above 3 months, above 10 years; SA3 shows results for LOS below 3 months, below 5 years and above 3 months, above 5 years; Finally, SA4 shows results for LOS below 3 months, below 5 years and above 3 months, above 5 years and below 10 years, above 10 years.
Physical Health
Women

SA 1
SA 2
SA 3
SA 4
Age group


1st quartile [18;28[
Ref
Ref
Ref
Ref
2nd quartile [28;34[
1.08 [0.62; 1.91]
1.08 [0.62; 1.91]
1.07 [0.61; 1.90]
1.08 [0.61; 1.91]
3rd quartile [34;44[
0.66 [0.37; 1.18]
0.66 [0.37; 1.19]
0.65 [0.36; 1.17]
0.65 [0.36; 1.17]
4th quartile [44;85]
0.67 [0.36; 1.24]
0.71 [0.38; 1.33]
0.66 [0.35; 1.23]
0.69 [0.37; 1.29]
Surveyed Countries


Germany
Ref
Ref
Ref
Ref
Switzerland
6.32 [0.81; 51.76]
6.41 [0.82; 52.89]
6.27 [0.81; 51.34]
6.35 [0.82; 52.22]
Spain
0.55 [0.15; 2.14]
0.55 [0.15; 2.14]
0.53 [0.14; 2.12]
0.52 [0.13; 2.06]
Turkey
0.93 [0.20; 4.50]
0.93 [0.20; 4.53]
0.91 [0.19; 4.45]
0.90 [0.19; 4.41]
United Kingdom
0.39 [0.09; 1.70]
0.40 [0.09; 1.76]
0.38 [0.09; 1.68]
0.38 [0.09; 1.67]
Region of Origin


Middle East
Ref
Ref
Ref
Ref
Africa
2.89 [0.86; 13.48]
2.94 [0.88; 13.72]
2.87 [0.85; 13.37]
2.86 [0.85; 13.35]
America
9.17 [2.12; 50.68]*
9.41 [2.17; 52.17]*
9.15 [2.12; 50.56]*
9.58 [2.21; 53.13]*
Asia
3.78 [0.97; 19.33]
3.78 [0.97; 19.34]
3.73 [0.96; 19.14]
3.66 [0.94; 18.79]
Europe
2.77 [0.58; 16.00]
2.85 [0.60; 16.49]
2.75 [0.58; 15.91]
2.80 [0.59; 16.22]
Maghreb
4.19 [0.85; 25.14]
4.50 [0.91; 27.17]
4.14 [0.84; 24.91]
4.35 [0.88; 26.30]
Housing conditions


Instable
Ref
Ref
Ref
Ref
Stable
1.79 [1.19; 2.71]*
1.79 [1.19; 2.71]*
1.78 [1.18; 2.70]*
1.77 [1.17; 2.68]*
Income satisfaction


Not Enough
Ref
Ref
Ref
Ref
Enough
1.39 [0.76; 2.54]
1.38 [0.75; 2.52]
1.39 [0.76; 2.54]
1.36 [0.74; 2.49]
Job


No
Ref
Ref
Ref
Ref
Yes
1.33 [0.85; 2.07]
1.33 [0.85; 2.09]
1.32 [0.84; 2.06]
1.31 [0.83; 2.05]
Insurance coverage


Yes
Ref
Ref
Ref
Ref
No
1.36 [0.58; 3.58]
1.36 [0.58; 3.59]
1.38 [0.59; 3.66]
1.43 [0.60; 3.78]
Immigration Status


Residence permit
Ref
Ref
Ref
Ref
Undocumented
0.69 [0.38; 1.25]
0.68 [0.38; 1.23]
0.70 [0.39; 1.28]
0.69 [0.38; 1.25]
Asylum Seeker
0.50 [0.27; 0.93]*
0.48 [0.26; 0.91]*
0.50 [0.27; 0.94]*
0.48 [0.25; 0.90]*
Length of Stay


Sensitivity Analysis 1


Length of Stay below 3 months
Ref


Length of Stay above 3 months
2.13 [1.17; 4.03]*


Sensitivity Analysis 2


Length of Stay below 3 months

Ref


Length of Stay between 3months and 10 years

2.24 [1.23; 4.26]*


Length of Stay above 10 years

1.54 [0.59; 3.94]


Sensitivity Analysis 3


Length of Stay below 3 months


Ref

Length of Stay between 3 months and 5 years


2.10 [1.14; 4.01]*

Length of Stay above 5 years


2.25 [1.08; 4.85]*

Sensitivity Analysis 4


Length of Stay below 3 months


0.38 [0.17; 0.83]*
Length of Stay above three months and Below five years


0.82 [0.47; 1.43]
Length of Stay above 5 years and less than 10 years


Ref
Length of Stay Above 10 years


0.61 [0.26; 1.38]
AIC
671.68
673.51
673.61
674.23
BIC
758.91
765.13
765.20
770.18
Log Likelihood
-315.84
-315.75
-315.81
-315.11
Deviance
631.68
631.51
631.61
630.23
Num. obs.
579
580
579
579
